# Supplementary material for: llluminating the live-cell dynamics of early interactions between neutrophils and the microsporidian parasite Encephalitozoon cuniculi
Source: BMC Microbiol. 2026 May 11;26:587. doi: 10.1186/s12866-026-04989-7 (PMC13330375; doi:10.1186/s12866-026-04989-7)
Supplement: Supplementary file 3 — Additional files 3: Movies S1. Videomicroscopy of EGFP+ E. cuniculi-infected PMNs. [file 12866_2026_4989_MOESM3_ESM.zip]

Archive with 1 entries (1 files):
- Movie S1_Carriere Eugénie.mp4
